# Supplementary material for: Granger Causality Analysis of Transient Calcium Dynamics in the Honey Bee Antennal Lobe Network
Source: Insects. 2023 Jun 9;14(6):539. doi: 10.3390/insects14060539 (PMC10299490; doi:10.3390/insects14060539)
Supplement: Supplementary file 1 [file insects-14-00539-s001.zip]

Archive with 1 entries (1 files):
- insects-2398084-supplementary.pdf
